# Supplementary material for: Gedunin Impacts Pancreatic Cancer Stem Cells Through the Sonic Hedgehog Signaling Pathway
Source: Pharmaceuticals (Basel). 2025 Dec 22;19(1):19. doi: 10.3390/ph19010019 (PMC12844995; doi:10.3390/ph19010019)
Supplement: Supplementary file 1 [file pharmaceuticals-19-00019-s001.zip]

Archive with 1 entries (1 files):
- pharmaceuticals-4000232-supplementary.pdf
